# Supplementary material for: Cyanidioschyzon merolae aurora kinase phosphorylates evolutionarily conserved sites on its target to regulate mitochondrial division
Source: Commun Biol. 2019 Dec 20;2:477. doi: 10.1038/s42003-019-0714-x (PMC6925296; doi:10.1038/s42003-019-0714-x)
Supplement: Supplementary file 3 — Supplementary Data 1 [file 42003_2019_714_MOESM3_ESM.xlsx]

## Sheet: Fig. 1c
Induced gene	Assay number	Count data of interphase cells	Count data of mitotic cells	Mitotic index
GFP	1	40	25	0.384615
GFP	2	19	18	0.486486
GFP	3	30	12	0.285714
GFP	4	27	22	0.44898
CmAUR K208R-GFP	1	6	25	0.806452
CmAUR K208R-GFP	2	7	32	0.820513
CmAUR K208R-GFP	3	17	34	0.666667
CmAUR K208R-GFP	4	15	57	0.791667

## Sheet: Fig. 2c
MDA1/G2	MDA1/Mito div.	phAUR/G2	phAUR/Mito div.		Relative intensity
2.53191	2.27255	2.36475	3.42226
1.31489	1.31537	1.04577	1.6051
1.47935	0.450459	1.22115	0.75327
1.10446	1.13658	1.04837	1.66047
1.73088	0.742446	1.70758	1.61032
0.116957	0.89309	0.1032	1.17679
1.12707	1.58866	1.14578	2.77407
0.756324	1.30273	0.61398	1.20259
1.13823	1.20865	0.917926	1.28956
1.00634	0.983947	1.38653	1.16998
0.376431	1.74403	0.649926	1.44059
0.484989	0.834898	0.45918	0.786462
0.169761	1.18643	0.180744	1.7986
0.521747	0.836282	0.483676	0.723847
0.255108	0.792751	0.330471	0.910534
0.670375	0.992225	0.779505	1.55684
1.06481	1.39416	0.846324	1.37493
1.99511	0.791366	1.89238	1.62844
1.00839	1.44115	0.858209	2.15342
1.35222	2.13678	1.45668	3.11918
0.952487	0.988041	1.1594	1.94876
0.882855	0.65192	0.848498	0.594123
1.88682	0.786007	1.98529	0.95938
1.59282	1.15551	1.77266	1.67641
1.7027	0.972296	1.6354	1.29173
0.70638	0.741151	0.851252	1.06041
0.374835	0.666852	0.517158	0.619922
1.17677	1.20317	1.29304	1.31609
0.242856	0.892097	0.198862	1.03156
0.975036	0.978347	0.841976	1.16491
1.10762	1.13233	1.16476	1.89934
0.193484	1.10021	0.239591	1.31087
	0.830081		1.35392
	0.567717		0.704859
	0.679015		0.846179
	0.749791		1.10012
	1.4671		2.12501
ftest	0.0274823	0.449346
ttest	0.571572	0.00450902

## Sheet: Fig. 2e
The source data of fig. 2e is shown in supplementary table 1

## Sheet: Fig. 2f
The source data of fig. 2f is shown in supplementary table 2

## Sheet: Fig. 2h
PCC
0.805
0.545
0.816
0.723
0.783
0.647
0.704
0.629
0.6
0.795
0.445
0.605
-0.215
0.754
0.632
0.302
0.596
0.45
0.891
0.27
0.708
0.704
0.273
-0.26
0.508
0.685
0.607
0.857
0.508
0.502
0.733
0.81
0.341
0.585
0.487
0.737
0.635
0.561
0.865
0.785
0.796
0.459
0.651
0.8
0.619
0.59
0.62
0.736
0.546
0.79
0.825
0.677
0.6
0.85
0.74
0.462
0.612
0.709
0.576
0.599
0.568
-0.174
0.726
0.771
0.009
0.749
0.671
0.699
0.496
0.225
0.66
0.676
0.32
-0.1
0.711
0.737
0.73
0.726
0.333
0.751
0.553
0.753
0.457
0.673
0.784
0.772
0.75
0.626
0.566
0.43
0.335
0.596
0.66
0.484
0.707
0.702
0.113
0.546
0.746
0.661
0.406
0.673
0.71
0.615
0.296
0.689
0.572
0.753
0.827
0.664
0.576
0.788
0.844
0.649
0.484
0.765
0.646
0.76
0.765
0.812
0.523
0.743
0.652
0.822
0.63
0.97
0.743
0.51
0.727
0.636
0.636
0.787
0.784
0.802
0.566
0.683

## Sheet: Fig.4b
Mutation	Relative intensity
T139A	0.411084
T139A	0.363929
T139A	0.726553
S726A	0.345361
S726A	0.724191
S726A	0.588403
S726A	0.0702975

## Sheet: Fig. 4c
The source data of fig. 4c is shown in supplementary table 4

## Sheet: Fig. 4g
The source data of fig. 4g is shown in supplementary table 5

## Sheet: Supplemental fig.1
PCC
0.874
0.742
0.878
0.9
0.893
0.914
0.013
0.06
0.9
0.421
-0.132
0.15
0.873
0.607
0.895
0.901
0.839
0.933
0.75
0.906
0.881
0.916
0.891
0.847

## Sheet: Supplemental fig.2
Interphase	Mitosis		relative intensity
0.0771616	0.543615
0.430079	2.59182
0.179164	2.94523
0.200184	1.19904
	0.977177
	1.28341
	0.716083
	0.271427
	0.470968
	2.11465

[truncated: 2 more sheets: Supplemental fig.3d, Supplemental fig.4]
